# Supplementary material for: SMYD5-BRD4 Interaction Drives Hepatocellular Carcinoma Progression: A Combined in Silico and Experimental Analysis
Source: Pharmaceuticals (Basel). 2025 Jul 25;18(8):1105. doi: 10.3390/ph18081105 (PMC12389522; doi:10.3390/ph18081105)
Supplement: Supplementary file 1 [file pharmaceuticals-18-01105-s001.zip]

Archive with 2 entries (2 files):
- Supplementary Figures-0630 final.pdf
- Supplementary Table S1-Antibodies through this paper.pdf
